# Supplementary material for: Casuarina glauca branchlets’ extract as a potential treatment for ulcerative colitis: chemical composition, in silico and in vivo studies
Source: Front Pharmacol. 2023 Dec 22;14:1322181. doi: 10.3389/fphar.2023.1322181 (PMC10774231; doi:10.3389/fphar.2023.1322181)
Supplement: Supplementary file 1 [file Table2.xlsx]

## Sheet: Sheet1
Table S2. Bioactive compounds of CGBRE.
Molecule	SMILES
Kaempferol-3-O-rhamnoside (Kaempferin)	CC1C(C(C(C(O1)OC2=C(OC3=CC(=CC(=C3C2=O)O)O)C4=CC=C(C=C4)O)O)O)O
Quinic acid	C1C(C(C(CC1(C(=O)O)O)O)O)O
Caffeic acid 4-O-glucoside (Glucocaffeic acid)	OCC1OC(Oc2ccc(cc2O)C=CC(=O)O)C(C(C1O)O)O
Alnusone	C1=CC=C(C=C1)CCC(=O)C=CC=CC2=CC=CC=C2
3,11,17-trihydroxytricyclo[12.3.1.12,6]-nonadeca-1(18),2(19),3,5,14,16-hexaen-8-one	[H]C(C1[H])C(CC2=CC=C(O)C(C3=C(O)C=CC(CC([H])C1O)=C3)=C2)=O
Gallic acid	C1=C(C=C(C(=C1O)O)O)C(=O)O
Caffeic acid	C1=CC(=C(C=C1C=CC(=O)O)O)O
Kaempferol-3-O-arabinoside (Juglalin)	C1C(C(C(C(O1)OC2=C(OC3=CC(=CC(=C3C2=O)O)O)C4=CC=C(C=C4)O)O)O)O
Malic acid	C(C(C(=O)O)O)C(=O)O
Platyphylloside (Platyphyllonol-hexoside)	C1=CC(=CC=C1CCC(CC(=O)CCC2=CC=C(C=C2)O)OC3C(C(C(C(O3)CO)O)O)O)O
Casuarinondiol	C1CC(=O)C(CC2=CC(=C(C=C2)O)C3=C(C=CC(=C3)CC1O)O)O
Quercetin	C1=CC(=C(C=C1C2=C(C(=O)C3=C(C=C(C=C3O2)O)O)O)O)O
3’,5’-O-dimethyltricetin (Tricin)	COC1=CC(=CC(=C1O)OC)C2=CC(=O)C3=C(C=C(C=C3O2)O)O
Monogalloyl glucose (Glucogallin)	O[C@@H]1[C@H](O)[C@H](O)[C@@H](CO)O[C@H]1OC(C2=CC(O)=C(O)C(O)=C2)=O
Kaempferol 3-O-xyloside	C1C(C(C(C(O1)OC2=C(OC3=CC(=CC(=C3C2=O)O)O)C4=CC=C(C=C4)O)O)O)O
1,3,5-Trihydroxybenzene (Phloroglucinol)	C1=C(C=C(C=C1O)O)O
5-Hydroxy-1,7-bis-(4-hydroxyphenyl)-hept-4-en-3-one-hexoside	OCC1OC(Oc2ccc(cc2)CC/C(=C/C(=O)CCc2ccc(cc2)O)/O)C(C(C1O)O)O
L-Threonic acid	C(C(C(C(=O)O)O)O)O
Phloretin-2-O-glucoside (phloridzin) (Phlorizin)	C1=CC(=CC=C1CCC(=O)C2=C(C=C(C=C2OC3C(C(C(C(O3)CO)O)O)O)O)O)O
Protocatechuic acid 4-glucoside	OCC1OC(Oc2ccc(cc2O)C(=O)O)C(C(C1O)O)O
Coumaroyl quinic acid	C1C(C(C(CC1(C(=O)O)O)O)OC(=O)C=CC2=CC=C(C=C2)O)O
