# Supplementary material for: Casuarina glauca branchlets’ extract as a potential treatment for ulcerative colitis: chemical composition, in silico and in vivo studies
Source: Front Pharmacol. 2023 Dec 22;14:1322181. doi: 10.3389/fphar.2023.1322181 (PMC10774231; doi:10.3389/fphar.2023.1322181)
Supplement: Supplementary file 4 [file Table4.xlsx]

## Sheet: UC Targets
Table S4. Molecular targets associated with UC.
UC Targets
AADAT
ABCB1
ABCB6
ABCG2
ABCG5
ACACA
ACAD8
ACAT2
ACE
ACE2
ACHE
ACKR3
ACP1
ACSBG1
ACTA2
ACTR1A
ACTR3
ADA
ADAD1
ADAM17
ADAMTS13
ADCY3
ADCY7
ADGRL2
ADIPOQ
ADM
ADORA2A
ADORA3
ADRA1A
ADRA2A
ADRA2B
ADRB2
AFM
AFTPH
AGA
AGER
AGFG1
AGT
AHR
AHSA1
AHSG
AICDA
AIMP2
AKAP13
AKR1B10
AKT1
ALB
ALDOB
ALPI
ALPP
AMACR
AMY1A
AMY1B
AMY1C
AMZ1
ANGPTL4
ANKRD30A
ANKRD55
ANKS1B
ANP32E
ANTXR2
ANXA1
ANXA2
AOC1
APBA1
APC
APEH
APEX1
APLN
APOA4
APOBEC3A
APOBEC3A_B
APOE
APOH
AQP8
AREG
ARG1
ARHGAP24
ARHGDIA
ARHGEF2
ARHGEF28
ARHGEF6
ARHGEF7
ARMH1
ARPC2
ARR3
ARRB2
ARSA
ASAP2
ASCC1
ASMT
ASPRV1
ATAD1
ATF3
ATF4
ATF6
ATG16L1
ATG5
ATG9A
ATN1
ATOH1
ATXN2
ATXN2L
AURKA
AZIN2
B2M
B3GAT1
BACH2
BAHD1
BANK1
BAX
BBC3
BCKDHA
BCL2
BCL2L12
BCL3
BECN1
BEST1
BEST2
BIN1
BIRC2
BIRC3
BMP6P1
BMP7
BMS1
BPI
BRAF
BRD2
BRINP3
BRS3
BRWD1
BSN
BTNL2
BUB1B
BVES
C17orf67
C1orf141
C4A
C4B
C4BPB
C5orf66
CA1
CA2
CABIN1
CALCA
CALHM6
CALM1
CALM2
CALM3
CAMK2A
CAMK4
CAMKMT
CAMP
CARD8
CARD9
CASP1
CASP3
CASP9
CASR
CASZ1
CAT
CAVIN3
CBFA2T3
CBLL2
CBR1
CBS
CBSL
CCDC88B
CCHCR1
CCL11
CCL2
CCL20
CCL21
CCL24
CCL25
CCL26
CCL27
CCL28
CCL3
CCL4
CCL4L1
CCL4L2
CCL5
CCL8
CCN2
CCND1
CCNDBP1
CCNE1
CCNY
CCR1
CCR3
CCR5
CCR5AS
CCR6
CCR7
CCR9
CD14
CD160
CD163
CD19
CD1A
CD207
CD209
CD226
CD24
CD274
CD28
CD33
CD34
CD37
CD38
CD40
CD40LG
CD44
CD47
CD55
CD6
CD68
CD74
CD80
CD86
CD99
CDAN1
CDH1
CDH11
CDH13
CDH3
CDK2AP2
CDKAL1
CDKN1A
CDKN2A
CDKN2B-AS1
CDKN2D
CDR3
CDX2
CEACAM3
CEACAM5
CEACAM6
CEACAM7
CELIAC2
CELSR3
CFB
CFLAR
CFTR
CGN
CHEK1
CHGA
CHI3L1
CHMP2B
CHMP5
CHP1
CHPT1
CHRNA3
CHST15
CHST2
CISH
CIT
CITED2
CLCN2
CLCN5
CLDN1
CLDN18
CLDN2
CLDN4
CLDN7
CLEC10A
CLEC11A
CLEC16A
CLEC2D
CLEC4A
CLEC7A
CLOCK
CLU
CMC1
CMM
CNR1
COL18A1
COL2A1
COL6A1
COMMD1
CORIN
COX1
COX2
COX5A
COX7A2L
COX8A
CPAMD8
CPEB4
CPOX
CRB1
CREBBP
CREM
CRH
CRHR1
CRHR2
CRK
CRNKL1
CRP
CRX
CRYGD
CRYZ
CSF2
CSNK1E
CST12P
CTBS
CTF1
CTLA4
CTNNB1
CUZD1
CX3CL1
CX3CR1
CXADR
CXADRP1
CXCL1
CXCL10
CXCL12
CXCL13
CXCL14
CXCL16
CXCL2
CXCL5
CXCL6
CXCL8
CXCR1
CXCR2
CXCR3
CXCR4
CXCR6
CYBA
CYGB
CYP21A2
CYP26B1
CYP27B1
CYP2A6
CYP2B6
CYP2C18
CYP2C19
CYP2C9
CYP2D6
CYP2E1
CYP3A4
CYP3A5
CYP4F3
CYP7B1
CYTB
CYTH1
D2HGDH
DAG1
DAO
DAP
DAPK1
DBNL
DCAF1
DCC
DCTN4
DDIT4
DDR1
DDX39A
DECR1
DEFA5
DEFA6
DEFB1
DEFB103A
DEFB103B
DEFB104A
DEFB104B
DEFB4A
DEFB4B
DELEC1
DENND1B
DERL2
DHDDS
DHX16
DLD
DLG5
DMBT1
DMD
DMRT1
DNAJB1
DNAJB1P1
DNAJB5
DNMT3A
DOCK11
DPEP1
DPH5
DPP4
DSG2
DUOX2
DUOXA2
DUPD1
DUSP1
DUSP16
EARS2
EBI3
EBNA1BP2
ECM1
EDNRA
EED
EEF1AKMT2
EFNA5
EGF
EGFR
EGLN2
EGLN3
EGR1
EIF4E
EIM
ELANE
ELAVL2
ELF3
ELMO1
ENG
ENO1
EPHB2
EPHX1
EPN3
ERAP1
ERAP2
ERBB2
ERN1
ESR1
ESR2
ETS1
EXOC3-AS1
F11R
F12
F2
F2RL1
F3
F5
F9
FAAH
FABP2
FAM107A
FAM118A
FAM177A1
FAM217B
FAP
FAS
FASLG
FASN
FBLN5
FCAR
FCGR1A
FCGR2A
FCGR3A
FCGR3B
FCRL3
FERMT1
FFAR2
FGF2
FGF7
FGFR1
FGFR1OP
FHIT
FHL2
FIBP
FKBP15
FKBP5
FLNB
FLT1
FNBP1
FNDC3A
FOS
FOSL1
FOXD2-AS1
FOXO3
FOXP3
FPR2
FSD1
FSD1L
FUT2
FUT3
FUT4
FZD1
FZD3
FZD4
FZD5
GABPA
GADL1
GAL3ST1
GAL3ST2
GALM
GAS7
GATA3
GATD3A
GBAP1
GCKR
GDE1
GDF11
GDF15
GEM
GGTLC1
GH1
GHR
GHRL
GHSR
GLB1
GLI1
GLYAT
GNA12
GNAI2
GNAO1
GNB4
GNG11
GORASP1
GP2
GPBAR1
GPER1
GPR12
GPR15
GPR18
GPR183
GPR35
GPR42
GPR55
GPR65
GPX1
GPX2
GRAP2
GSDMB
GSTK1
GSTM1
GSTP1
GSTT1
GTF2H1
GUCA2A
GUCA2B
GUCY2C
GZMA
GZMB
GZMM
H1-0
H19
H2AX
H3C9P
H3P10
H3P13
H3P16
H3P28
H3P37
H3P40
H3P8
HAMP
HAT1
HAVCR2
HCG23
HCRT
HCRTR1
HDAC1
HDAC11
HDAC7
HERC2
HES1
HGF
HHIP
HIC1
HIF1A
HIF1A-AS2
HIPK1
HLA-A
HLA-B
HLA-C
HLA-DOA
HLA-DPA1
HLA-DPB1
HLA-DQA1
HLA-DQB1
HLA-DQB2
HLA-DRA
HLA-DRB1
HLA-DRB3
HLA-DRB4
HLA-DRB9
HLA-G
HMGB1
HMOX1
HNF1B
HNF4A
HNF4G
HNMT
HORMAD2
HP
HPGD
HPGDS
HPP1
HRAS
HSD11B2
HSF2
HSP90AA1
HSP90B1
HSPA14
HSPA1A
HSPA1B
HSPA1L
HSPA2
HSPA4
HSPD1
HT
HTR3A
HTR7
HTRA1
IAPP
IBD2
IBD22
IBD24
IBD26
IBD3
IBD5
IBD6
ICAM1
ICAM2
ICOSLG
IDH1
IDO1
IDUA
IFIH1
IFITM1
IFITM3
IFNA1
IFNA13
IFNG
IFNG-AS1
IFNGR1
IFNGR2
IGAN1
IGF1
IGF1R
IGF2
IGF2-AS
IGHA1
IGHD3-10
IGHD3-9
IGHG3
IGHV3-69-1
IGHV3OR16-7
IGLL2P
IKZF1
IL10
IL10RA
IL10RB
IL11
IL12B
IL13
IL13RA2
IL15
IL15RA
IL16
IL17A
IL17B
IL17C
IL17D
IL17F
IL17RB
IL17RC
IL17RD
IL17REL
IL18
IL18BP
IL18R1
IL18RAP
IL19
IL1A
IL1B
IL1R1
IL1R2
IL1RL1
IL1RL2
IL1RN
IL2
IL20
IL21
IL22
IL23A
IL23R
IL24
IL25
IL26
IL27
IL2RA
IL33
IL34
IL37
IL4
IL4R
IL5
IL6
IL6R
IL6ST
IL7
IL7R
IL9
ILK
IMPACT
INAVA
ING1
INPP5D
INS-IGF2
INSR
INSRR
INTS11
IRAK1
IRAK2
IRAK3
IRF1
IRF1-AS1
IRF4
IRF5
IRGM
ISG15
ISG20
ISYNA1
ITCH
ITGAE
ITGAL
ITGAM
ITGAV
ITGAX
ITGB1
ITPA
JAK1
JAK2
JAK3
JAZF1
JUNB
KCNMA1
KCNN1
KCNQ2
KDR
KEAP1
KHDRBS1
KIAA1109
KIAA1614
KIF21B
KIR2DL1
KIR2DL2
KIR2DS3
KIR2DS4
KIR3DL1
KLF2
KLK1
KLRC4-KLRK1
KLRK1
KNG1
KRAS
KRIT1
KRT1
KRT20
KRT7
KRT8
KSR1
KYAT1
KYAT3
LACC1
LAIR1
LAMB1
LAMC2
LAMTOR2
LANCL1
LANCL2
LAP
LARS1
LATS1
LCN2
LCT
LDAH
LEP
LEPR
LGALS1
LGALS14
LGALS3
LGALS3BP
LGALS4
LGALS9
LILRB4
LINC00484
LINC00598
LINC00824
LINC00993
LINC00994
LINC01147
LINC01185
LINC01193
LINC01250
LINC01475
LINC01620
LINC01804
LINC02210-CRHR1
LINC02213
LINC02605
LINC02863
LITAF
LOC102723407
LOC102724197
LOC102724971
LOC105379528
LOC107987479
LOC110806262
LOC390714
LOH19CR1
LPAR2
LPAR6
LPL
LRG1
LRP5
LRP6
LRRK2
LSAMP
LSP1
LTA
LTF
LURAP1L
LXN
LY86
LY96
LYN
LYPD8
LYRM4
LYZ
MACF1
MAD2L1
MADCAM1
MAF
MAFD1
MAGEC2
MAGI2
MAGT1
MAML2
MAP2K2
MAP2K7
MAP3K14
MAP3K8
MAP6
MAPK1
MAPK14
MAPK3
MAPK8
MAPK9
MAPRE1
MAPRE2
MARCHF1
MARCHF3
MARCO
MARVELD2
MASP2
MAZ
MBL2
MBTPS1
MCL1
MDFIC
MDK
MDM2
ME1
MED25
MEFV
MEP1A
MEPE
MET
MFSD13A
MFSD2A
MGAT5
MGLL
MGMT
MIB1
MICA
MICB
MIF
MIP
MIR106A
MIR122
MIR126
MIR137
MIR141
MIR142
MIR143
MIR145
MIR146A
MIR146B
MIR150
MIR155
MIR184
MIR192
MIR193A
MIR195
MIR196A2
MIR196B
MIR19A
MIR200B
MIR200C
MIR206
MIR21
MIR214
MIR215
MIR223
MIR26B
MIR29A
MIR31
MIR323B
MIR34B
MIR34C
MIR372
MIR375
MIR422A
MIR429
MIR448
MIR449A
MIR4728
MIR490
MIR495
MIR499A
MIR551B
MIR629
MIR650
MKNK2
MKS1
MLC1
MLH1
MLKL
MLN
MME
MMP1
MMP10
MMP12
MMP13
MMP14
MMP2
MMP24OS
MMP28
MMP3
MMP7
MMP9
MNAT1
MOK
MPG
MPIG6B
MPO
MPRIP
MPZ
MR1
MS4A1
MSH2
MSH3
MSH5
MSH5-SAPCD1
MSH6
MSI1
MSMP
MST1
MST1R
MT1A
MTCO2P12
MTFMT
MTHFR
MTR
MTRR
MUC1
MUC12
MUC13
MUC17
MUC2
MUC20
MUC3A
MUC3B
MUC4
MUC5AC
MUC5B
MUC6
MUL1
MUTYH
MXI1
MYC
MYCN
MYD88
MYDGF
MYO9B
MYOD1
MYRF
NAAA
NAMPT
NAT1
NAT2
NCAPD3
NCKIPSD
NCOA3
ND4
NDFIP1
NDRG1
NDUFA13
NDUFS7
NEDD9
NEK6
NELL1
NEU1
NEURL1
NFATC1
NFATC2
NFE2L2
NFKB1
NFKBIA
NFKBIL1
NFKBIZ
NGF
NKD1
NKX2-3
NLRP12
NLRP3
NLRP7
NOD1
NOD2
NORAD
NOS2
NOS3
NOTCH1
NOX1
NPEPPS
NPR1
NPSR1
NQO1
NR0B1
NR0B2
NR1D2
NR1H2
NR1H4
NR1I2
NR1I3
NR3C1
NR4A1
NR5A2
NRAD1
NSFL1C
NSG1
NT5C3A
NT5E
NTF3
NTN1
NTRK1
NUCKS1
NUDT1
NUP62
NXF1
NXPE1
NXPE4
OCLN
ODC1
OGG1
OLFM4
OPN1LW
OR10A4
ORM2
ORMDL3
OSMR
OTUD3
P2RY13
P2RY14
P4HB
PADI2
PADI4
PAEP
PAG1
PAK1
PANX1
PANX2
PARD3
PARK7
PART1
PCBP4
PCNA
PCYT1B
PDCD1
PDCD4
PDE4A
PDZK1IP1
PECAM1
PER2
PER3
PERCC1
PF4
PGA5
PGD
PGLYRP1
PI3
PIK3CA
PIK3CB
PIK3CD
PIK3CG
PIK3R1
PIK3R3
PINK1
PKIG
PKM
PLA2G1B
PLA2G2A
PLA2G6
PLA2G7
PLAAT4
PLAU
PLB1
PLBD2
PLCG2
PLCL1
PLEK
PLIN2
PLK2
PMP22
PNKD
PNN
POLDIP2
POMC
PON1
POP5
POP7
PPARA
PPARG
PPIG
PPP2R3C
PRDM1
PRDX1
PRDX3
PREP
PRKAR1A
PRKCB
PRKCQ
PRKN
PRMT5
PROCR
PROM1
PROSER1
PRRC2A
PRTN3
PSC
PSD
PSG2
PSMA7
PSMD7
PSMG1
PSTPIP1
PTCH1
PTEN
PTGDS
PTGER4
PTGIR
PTGS1
PTGS2
PTK2B
PTPN11
PTPN2
PTPN22
PTPN4
PTPN6
PTPRC
PTPRS
PTX3
PUS10
RAB4B-EGLN2
RABEPK
RABGEF1
RAC1
RAD51
RAG2
RAP1A
RARRES2
RASSF1
RAVER1
RAVER2
RBM45
RBM47
RBMXL1
RDX
REEP6
REG1A
REG4
REL
RELA
RGS14
RIBC2
RIC8B
RIPK1
RIPK2
RIPK3
RMC1
RMI2
RNASE2
RNASE3
RNF128
RNF186
RNF19A
RNU1-1
RNU1-4
RPAIN
RPGR
RPLP2
RPP14
RPS19
RPS6KB1
RPSA
RPTOR
RRM2B
RTEL1
RTEL1-TNFRSF6B
RTF1
RTL1
RUNX2
RUNX3
S100A1
S100A12
S100A8
S100A9
S100B
S1PR1
S1PR5
SAT1
SBNO2
SCNN1B
SCNN1G
SCYL1
SDC1
SEC14L2
SELE
SELENOS
SELL
SELPLG
SEMA3E
SEMA6D
SERPINA1
SERPINE1
SERPINE2
SERPINF1
SETD1A
SETMAR
SF3B6
SFMBT1
SFRP1
SFRP2
SFTPD
SGK1
SGPP2
SGSM3
SH2B3
SH3TC2
SIAE
SIRT1
SKAP2
SLC11A1
SLC11A2
SLC12A9
SLC15A1
SLC16A1
SLC1A5
SLC22A23
SLC22A4
SLC22A5
SLC23A1
SLC25A20
SLC26A3
SLC35A1
SLC39A11
SLC39A8
SLC3A2
SLC40A1
SLC44A4
SLC52A1
SLC5A8
SLC6A14
SLC6A4
SLC9A1
SLC9A3
SLC9A8
SLCO6A1
SLPI
SLURP1
SMAD2
SMAD3
SMAD4
SMAD7
SMO
SMOX
SMPD1
SMUG1
SNX20
SOAT1
SOCS1
SOCS3
SOD1
SOD2
SOX2
SP1
SP140
SPATA48
SPG7
SPHK1
SPN
SPP1
SQSTM1
SRC
SST
SSTR4
ST2
ST6GALNAC1
STAT1
STAT3
STAT4
STAT5A
STAT6
STK11
STK38
STK39
STMN1
STUB1
STX2
SUB1
SUCNR1
SULT1E1
SUOX
SYT1
TAAR1
TAC1
TACR1
TACR2
TAGAP
TAP1
TAP2
TAX1BP1
TBC1D9
TBPL1
TBX21
TBXAS1
TCEAL1
TCERG1L
TCF4
TCF7
TCF7L2
TCN2
TERF2
TERF2IP
TERT
TET2
TEX41
TFF1
TFF2
TFF3
TFPI2
TFRC
TG
TGFA
TGFB1
TGFB2
TGFBR2
TGM2
THADA
TIA1
TIAL1
TIGAR
TIMP1
TIMP3
TJP1
TLR1
TLR2
TLR3
TLR4
TLR5
TLR6
TLR7
TLR8
TLR9
TM6SF2
TMBIM1
TMEM258
TNC
TNF
TNFAIP3
TNFAIP6
TNFRSF10C
TNFRSF11A
TNFRSF11B
TNFRSF14
TNFRSF17
TNFRSF1A
TNFRSF1B
TNFRSF6B
TNFRSF9
TNFSF10
TNFSF13B
TNFSF14
TNFSF15
TNIP1
TNK2
TNXB
TOLLIP
TOM1
TP53
TP63
TP73
TPD52L1
TPH1
TPM3
TPMT
TPTEP2-CSNK1E
TRAF3
TRAF3IP2
TRAF3IP2-AS1
TRAF5
TRAIP
TRBV20OR9-2
TREM1
TRIM13
TRIM15
TRIM58
TRPA1
TRPV1
TRPV2
TRPV3
TRPV4
TSC1
TSLP
TSPAN14
TUBA1B
TUBB6
TUFM
TUSC3
TWIST1
TXN
TXNIP
TYK2
UBAC2
UBASH3A
UBE2L3
UBE4A
UCN
UCP2
UGT1A1
UGT1A7
ULK1
UPF1
UQCR10
USO1
USP12
VCAM1
VCAN
VCL
VDR
VEGFA
VIM
VIP
VIPR1
VNN1
VWF
WAS
WG
WIF1
WNK1
WNT11
XBP1
XRCC1
XRCC3
XRCC6P5
YAP1
YDJC
YWHAZ
ZAP70
ZBP1
ZBTB16
ZEB1
ZFP90
ZGPAT
ZMIZ1
ZNF281
ZNF300
ZNF365
ZNF410
ZNF649
ZNF77
ZNF831
ZPBP2
