# Supplementary material for: Casuarina glauca branchlets’ extract as a potential treatment for ulcerative colitis: chemical composition, in silico and in vivo studies
Source: Front Pharmacol. 2023 Dec 22;14:1322181. doi: 10.3389/fphar.2023.1322181 (PMC10774231; doi:10.3389/fphar.2023.1322181)
Supplement: Supplementary file 6 [file Table5.xlsx]

## Sheet: Overlap
Table S5. Molecular targets of CGBRE associated with UC.
Overlapping targets
ABCB1
ABCG2
ACE
ACE2
ACHE
ACP1
ADA
ADAM17
ADORA2A
ADORA3
ADRA1A
ADRA2A
ADRA2B
ADRB2
AHR
AKR1B10
AKT1
ALB
AMY1A
APEX1
ARG1
AURKA
BCL2
BRAF
BRD2
CA1
CA2
CASP1
CASP3
CBR1
CD38
CFTR
CHEK1
CNR1
CREBBP
CRHR1
CXCL8
CXCR1
CXCR2
CYP2C19
CYP2C9
CYP3A4
DAO
DAPK1
DPP4
EDNRA
EGFR
EIF4E
ELANE
EPHX1
ERBB2
ERN1
ESR1
ESR2
F2
F3
F9
FAAH
FABP2
FASN
FGF2
FHIT
FLT1
GPBAR1
GPR35
GSTK1
GSTP1
HCRTR1
HDAC1
HRAS
HSD11B2
HSP90AA1
HTR3A
HTR7
IDO1
IGF1R
IL1B
IL2
INSR
ITGAL
JAK1
JAK2
JAK3
KDR
LGALS3
LGALS4
LGALS9
LRRK2
MAP3K14
MAPK1
MAPK14
MAPK3
MAPK8
MAPK9
MCL1
MDM2
MET
MGLL
MGMT
MIF
MKNK2
MME
MMP1
MMP12
MMP13
MMP14
MMP2
MMP3
MMP7
MMP9
MPG
MPO
NEK6
NFE2L2
NOD2
NOS2
NQO1
NR1H2
NR1H4
NR3C1
PDCD4
PDE4A
PGD
PIK3CA
PIK3CB
PIK3CD
PIK3CG
PIK3R1
PLA2G1B
PLA2G2A
PPARA
PPARG
PREP
PRKCB
PRKCQ
PTGS1
PTGS2
PTK2B
PTPN2
PTPN22
PTPN6
PTPRC
PTPRS
RAC1
RELA
SELE
SELL
SERPINE1
SGK1
SIRT1
SLC16A1
SOAT1
SRC
SSTR4
STAT3
TACR1
TACR2
TERT
TLR4
TLR8
TLR9
TNF
TNK2
TP53
TPMT
TRPA1
TRPV1
TYK2
VDR
VEGFA
ZAP70
